# Supplementary material for: Frequency and hydrogen bonding of nucleobase homopairs in small molecule crystals
Source: Nucleic Acids Res. 2020 Jul 29;48(15):8302–19. doi: 10.1093/nar/gkaa629 (PMC7470937; doi:10.1093/nar/gkaa629)
Supplement: gkaa629_Supplemental_Files [file gkaa629_supplemental_files.zip]

Archive with 2 entries (2 files):
- Supplementary1_20200710.pdf
- Supplementary2_20200710.pdf
